# Supplementary material for: Adjuvant-dependent impact of inactivated SARS-CoV-2 vaccines during heterologous infection by a SARS-related coronavirus
Source: Nat Commun. 2024 May 3;15:3738. doi: 10.1038/s41467-024-47450-x (PMC11068739; doi:10.1038/s41467-024-47450-x)
Supplement: Supplementary file 4 — Supplementary Data 1 [file 41467_2024_47450_MOESM4_ESM.xlsx]

## Sheet: Sheet1
Primer/Probe sets
Commercial vendor	Gene	NCBI Reference Sequence	Probe	Catalog Number	Exon Location	Sequence
Integrated DNA Technologies	Ccl11	NM_011330.3	FAM/ZEN/IBFQ	Mm.PT.58.28587819	1-2	Probe	5'-/56-FAM/CTCACCCAG/ZEN/GCTCCATCCCAAC/31ABkFQ/-3'
						Primer1	5'-CTTCTA TTCCTGCTGCTCACG-3'
						Primer2	5'-TGTAGCTCTTCAGT AGTGTGTTG-3'
Integrated DNA Technologies	Ccl24	NM_019577.5	FAM/ZEN/IBFQ	Mm.PT.58.13396581	2-3	Probe	5'-/56-FAM/TGATGAAGA/ZEN/TGACCCCTGCCTTGG/31ABkFQ/-3'
						Primer1	5'-CTGCACGTCCm A TTTCCAAG-3'
						Primer2	5'-GTACAGATCTTATGGCCCTTCT-3'
Integrated DNA Technologies	IL4	NM_021283.2	FAM/ZEN/IBFQ	Mm.PT.58.7882098	1-4	Probe	5'-/56-FAM/ACAGCAACG/ZEN/AAGAACACCACAGAGAG/31ABkFQ/-3'
						Primer1	5'-GAACGAGGTCACAGGAGAAG-3'
						Primer2	5' -ACCTTGGAAGCCCTACAGA-3'
Integrated DNA Technologies	IL5	NM_010558.1	FAM/ZEN/IBFQ	Mm.PT.58.41498972	1-3	Probe	5'-/56-FAM/ ACGATGAGG/ZEN/CTTCCTGTCCCT ACT /31ABkFQ/-3'
						Primer1	5'-GAGA TTCCCATGAGCACAGT-3'
						Primer2	5'-CTCCAA TGCA T AGCTGGTGAT-3'
Integrated DNA Technologies	IL13	NM_008355.3	FAM/ZEN/IBFQ	Mm.PT.58.31366752	1-2	Probe	5'-/56-FAM/AAGACCAGA/ZEN/CTCCCCTGTGCAAC/31ABkFQ/-3'
						Primer1	5'-GATCTGTGTCTCTCCCTCTGA-3'
						Primer2	5'-GTCCACACTCCA T ACCATGC-3'
ThermoFisher	GAPDH	NM_008084.2	VIC™/MGB	4352339E	3		Sequence proprietary per commercial vendor
