# Supplementary material for: Adjuvant-dependent impact of inactivated SARS-CoV-2 vaccines during heterologous infection by a SARS-related coronavirus
Source: Nat Commun. 2024 May 3;15:3738. doi: 10.1038/s41467-024-47450-x (PMC11068739; doi:10.1038/s41467-024-47450-x)
Supplement: Supplementary file 6 — Source Data [file 41467_2024_47450_MOESM6_ESM.xlsx]

## Sheet: Figure 1
a
iFLU + Alum	iCoV2 + Alum	iCoV2 + RIBI
20	45	683
20	187	1532
20	377	540
20	20	57
20	951	490
20	168	252
20	567	166
20	98	299
20	132	647
20	465	655
20	77	449
20	445	56
20	380	579
20	106	371
20	483	436
20	99	557
20	20	559
20	169	898
20	1523	1458
20	340	2225
20	40	443
20	544	187
20	2897	1177
20	147	1626
20	264	1189
20	426	74
20	74	123
20	20	2542
20	117	527
20	106	1024
20	20	462
20	771	692
20	574	2672
20	468	1054
20	225	422
20	432	825
20	141	3547
20	583	4302
20	1186	2004
20	322	1915
20	40	973
20	501	1036
20	786	2756
41	1099	911
20	1328	447
20		1002
20		2583
20		711
20		310
		1608
b
	iFLU + Alum												iCoV2 + Alum																			iCoV2 + RIBI
0 DPI	100	100	100	100	100	100	100	100	100	100	100	100	100	100	100	100	100	100	100	100	100	100	100	100	100	100	100	100	100	100	100	100	100	100	100
1 DPI	102.59	102.14	103.81	99.51	103.37	100.92	98.61	100	98.48	98.17	98.11	98.18	98.4	97.85	98.58	102.53	100	89.62	104.5	98.97	97.64	100.47	99.54	100.95	101.45	100.45	103.45	98.1	98	98.4	96.9	95.7	98.7	96.4	100.5
2 DPI	94.3	92.51	97.14	94.09	97.6	95.41	95.83	92.59	91.92	94.95	94.34	93.64	97.87	99.46	98.58	102.53	101	93.4	108.5	100	97.17	100.93	98.62	101.43	108.7	95	102.96	97.2	98.5	100	98.2	98.3	100.4	100	102.3
3 DPI	86.01	85.03	86.19	86.21	88.94	87.16	87.04	87.3	83.84	86.24	87.26	86.36	100.53	103.23	101.42	103.03	103.5	94.34	109.5	98.46	98.58	101.87	100.46	101.9	101.93	101.82	102.46	88.8	101	99.2	99.1	100	100.4	103.6	102.8
4 DPI				80.79	82.21					81.19	80.66	81.36				101.52	102	94.81	109.5					99.05	102.9	99.55	103.94	96.3	100	100	97.3	103	102.2	104.8	103.3
5 DPI				77.23	74.88					74.77	75.94	75.91				100.49	101.5	107.37	105.26					98.57	102.9	99.09	100.49	100.9	101	99.2	99.6	101.3	103.5	105.6	102.8
Comparison		p-value
1 DPI
iFLU + Alum vs. iCoV2 + Alum		0.5139
iFLU + Alum vs. iCoV2 + RIBI		0.2309
iCoV2 + Alum vs. iCoV2 + RIBI		0.5876
2 DPI
iFLU + Alum vs. iCoV2 + Alum		<0.0001
iFLU + Alum vs. iCoV2 + RIBI		0.0007
iCoV2 + Alum vs. iCoV2 + RIBI		0.9841
3 DPI
iFLU + Alum vs. iCoV2 + Alum		<0.0001
iFLU + Alum vs. iCoV2 + RIBI		<0.0001
iCoV2 + Alum vs. iCoV2 + RIBI		0.7229
4 DPI
iFLU + Alum vs. iCoV2 + Alum		<0.0001
iFLU + Alum vs. iCoV2 + RIBI		<0.0001
iCoV2 + Alum vs. iCoV2 + RIBI		0.1699
5 DPI
iFLU + Alum vs. iCoV2 + Alum		<0.0001
iFLU + Alum vs. iCoV2 + RIBI		<0.0001
iCoV2 + Alum vs. iCoV2 + RIBI		0.4129
C	CS = clinical score
	iFLU + Alum						iCoV2 + Alum						iCoV2 + RIBI
	CS 0	CS 1	CS 2	CS 3	CS 4	CS 5	CS 0	CS 1	CS 2	CS 3	CS 4	CS 5	CS 0	CS 1	CS 2	CS 3	CS 4	CS 5
0 DPI	100	0	0	0	0	0	100	0	0	0	0	0	100	0	0	0	0	0
1 DPI	100	0	0	0	0	0	94.74	5.26	0	0	0	0	100	0	0	0	0	0
2 DPI	0	8.33	91.67	0	0	0	84.21	15.79	0	0	0	0	100	0	0	0	0	0
3 DPI	0	0	100	0	0	0	89.47	10.53	0	0	0	0	100	0	0	0	0	0
4 DPI	0	0	33.33	50	0	16.67	91.67	8.33	0	0	0	0	100	0	0	0	0	0
5 DPI	0	0	33.33	50	0	16.67	91.67	8.33	0	0	0	0	100	0	0	0	0	0
d
iFLU + Alum	iCoV2 + Alum	iCoV2 + RIBI
5.5172	0.79588	0.79588
4.989	0.79588	0.79588
4.96047	0.79588	1.09691
6.13988	0.79588	0.79588
5.02531
	0.79588
	0.79588
	0.79588
	0.79588
e
iFLU + Alum	iCoV2 + Alum	iCoV2 + RIBI
0.82	0.28	0.14
0.7067	0.4433	0.14
0.69	0.2333	0.1633
0.5767	0.3933	0.14
0.6433	0.2533
	0.6167
	0.1867
	0.14
	0.55
	0.3467
	0.14
	0.37
f
iFLU + Alum	iCoV2 + Alum	iCoV2 + RIBI
3	1	1
3	1.67	1
3.67	1	1
3	1.33	1
3	1.33
	2.33
	1
	1
	2.67
	2
	1
	2
h
iFLU + Alum	iCoV2 + Alum	iCoV2 + RIBI
20.18	88.22	11.87
28.87	199.47	5.93
21.59	24.72	6.78
	10.09	1.42
	122.28
	135.43
	8.2
	110.89

## Sheet: Figure 2
a
iFLU + Alum	iCoV2 + Alum	iCoV2 + RIBI
50	102	135
84	71	175
128	140	79
58	169	193
69	143	218
95	176	360
141	83	288
129	124	282
127	169	320
50	157	234
109	531	149
215	144	114
56	76	20
79	123	89
52	145	99
72	101	298
66	147	614
150	128	434
139	79	361
81	184	288
129	217	319
56	203	386
129	147	482
66	145	340
104	77	309
148	97	488
20	133	518
20	134	191
107	60	309
85	126	193
129	80	299
102	116	332
176	86	233
154	65	230
98	75	488
204	57	548
67		493
139		342
48		457
77
177
80
161
b
Enhanced Pause (Penh) % baseline
	iFLU + Alum												iCoV2 + Alum																								iCoV2 + RIBI
0 DPI	100	100	100	100	100	100	100	100	103.454	76.8415	92.792	86.1164	100	100	100	100	100	100	100	100	100	100	100	100	100	100	100	100	100	100	100	100	100	100	100	100	100	100	100	100	100	100	100	100	100	100	100	100
1 DPI	115.038	61.0776	103.71	113.155	150.069	124.624	140.863	100	84.9806	70.3858	64.8633	77.1569	173.033	207.027	109.902	362.495	186.369	62.4333	207.129	197.294	189.031	116.476	65.6139	96.6748	109.207	167.482	166.739	166.613	173.696	257.88	173.805	123.718	83.3117	159.487	159.867	200.665	74.112	60.4279	125.831	103.099	80.4151	90.0338	78.561	111.392	55.077	78.7373	47.4862	86.7537
2 DPI	90.9448	69.1255	141.321	106.945	114.992	115.762	120.104	100	92.7315	73.6188	81.0636	69.6837	148.07	146.118	213.733	189.71	80.9777	157.808	157.39	98.3369	216.563	111.15	68.2519	181.513	171.295	155.182	139.946	127.946	148.683	151.569	232.289	152.505	122.18	252.266	143.101	349.951	61.1169	61.1612	90.6252	128.045	57.149	90.3759	82.2001	157.327	67.5264	135.872	45.8976	108.74
3 DPI	96.6117	67.9265	105.734	87.0687	142.334	105.559	85.8662	100	82.4789	97.0424	87.9856	77.9904	128.151	192.542	138.609	134.878	74.8201	108.351	123.161	67.2397	276.581	112.574	77.7581	137.536	151.756	173.123	161.229	100.52	103.146	190.162	221.677	98.3346	91.9978	218.065	152.44	262.065	87.1989	75.9478	99.5747	134.852	70.3731	78.1657	84.313	155.965	60.4025	91.6335	39.4336	85.294
4 DPI	106.605	66.9431	109.396	82.9522	163.209	100.451	110.928	100	104.567	100.458	108.068	107.889	140.449	145.494	142.587	132.817	107.527	62.0105	119.193	68.3936	110.617	140.827	76.1165	79.6817	115.236	162.033	166.854	149.1	218.345	311.2	151.018	135.371	74.4118	124.301	144.993	153.504	100.695	78.4343	89.0607	121.366	76.5004	113.304	86.9036	143.044	61.2577	148.17	73.6291	121.633
Rate of peak expiratory flow (Rpef) % baseline
	iFLU + Alum												iCoV2 + Alum																								iCoV2 + RIBI
0 DPI	100	100	100	100	100	100	100	100	100	100	100	100	100	100	100	100	100	100	100	100	100	100	100	100	100	100	100	100	100	100	100	100	100	100	100	100	100	100	100	100	100	100	100	100	100	100	100	100
1 DPI	134.821	175.071	98.7158	131.761	116.51	139.971	91.5057	109.814	109.735	101.15	100.627	105.192	108.107	100.581	101.059	131.049	70.6785	102.617	72.6468	120.546	78.7477	95.2124	104.16	94.3473	73.9751	71.1257	78.6254	93.5997	86.5874	61.9196	92.8153	109.615	83.2464	41.7538	63.4963	66.6328	95.7653	114.924	100.954	98.5638	90.2679	120.269	113.511	88.5187	112.236	107.663	107.109	112.714
2 DPI	120.031	159.363	111.221	144.584	78.3957	127.493	95.4728	99.6309	106.099	96.9462	100.003	92.0058	120.143	51.7978	88.0942	98.7117	94.899	35.2304	54.3263	97.9958	67.1017	96.8575	101.147	48.2045	42.933	60.6771	67.344	70.085	71.0441	74.3501	71.1179	65.9799	66.7512	34.4371	61.94	58.6566	110.305	102.798	94.7019	116.95	100.112	131.161	82.7078	87.2839	97.5307	101.973	69.9915	108.699
3 DPI	106.163	162.805	102.855	117.178	91.4864	127.535	86.705	99.8894	115.722	94.7383	104.548	94.6749	85.0701	70.9755	79.1175	60.8928	100.46	75.0111	69.4773	67.2139	40.3014	92.2359	81.6222	77.8486	55.3919	70.109	84.4277	80.4989	107.449	58.2993	47.9974	88.5638	77.7028	38.9493	64.6668	109.062	95.7847	94.0283	90.1594	74.283	89.8334	122.16	80.1533	94.5476	95.4235	96.6126	72.2153	112.541
4 DPI	106.397	147.876	117.773	107.759	81.2202	103.303	74.9452	115.293	109.439	111.101	111.868	86.3574	97.4148	60.8174	89.7597	98.618	86.9561	94.1456	74.3036	76.4342	64.886	80.1322	92.8731	96.7477	96.4966	55.3134	70.1995	60.7279	72.8875	46.8559	55.0781	81.9401	88.7164	61.7803	74.2872	67.2499	99.6559	77.295	93.4343	108.968	106.686	97.1291	91.3884	79.4904	92.478	63.5407	99.4519	92.0923
Time of Pause (TP) % baseline
	iFLU + Alum												iCoV2 + Alum																								iCoV2 + RIBI
0 DPI	100	100	100	100	100	100	100	100	100	100	100	100	100	100	100	100	100	100	100	100	100	100	100	100	100	100	100	100	100	100	100	100	100	100	100	100	100	100	100	100	100	100	100	100	100	100	100	100
1 DPI	101.258	58.4926	98.2088	99.4464	109.297	74.6411	110.921	85.027	80.4592	91.9535	82.3418	101.376	142.327	142.003	104.939	75.8808	171.058	84.3693	176.825	69.0643	177.045	99.1696	96.4523	122.583	138.411	173.82	169.668	146.428	152.449	204.414	142.673	135.181	148.531	208.286	184.282	162.867	96.7267	75.3891	113.69	102.003	117.233	90.9445	94.3076	109.484	116.345	91.134	66.4523	92.2041
2 DPI	96.023	74.3723	107.827	99.4269	110.377	111.895	109.401	85.7755	70.4318	94.8287	88.1033	94.2502	116.247	149.142	154.316	142.718	92.5839	202.758	168.916	105.273	187.339	94.624	105.656	213.598	204.601	174.019	163.137	148.342	160.44	150.622	165.52	163.119	188.042	261.235	179.782	224.385	83.4721	95.8921	95.9114	100.475	102.843	89.2627	110.845	122.775	144.919	91.8722	88.896	91.1514
3 DPI	94.7786	76.8109	86.8982	90.1111	114.539	92.4677	101.045	95.0277	69.27	100.242	78.3795	93.2044	113.429	158.731	129.726	145.261	92.4555	126.94	119.911	94.9801	246.414	106.043	109.522	124.898	173.59	166.661	134.193	111.684	108.507	148.392	182.216	98.7204	142.599	259.174	142.408	129.426	101.778	92.0668	98.3962	109.045	109.895	92.1786	110.435	114.078	120.515	106.596	74.7537	89.5643
4 DPI	99.6565	67.8216	92.3843	93.0236	105.307	100.491	120.839	84.4733	65.1664	85.25	84.4296	94.942	109.51	143.063	107.19	114.607	100.423	77.4283	98.8121	90.1964	106.017	120.279	99.5863	89.3829	107.3	153.495	142.565	131.064	154.525	187.671	127.991	161.347	113.204	154.664	137.982	132.488	99.711	102.302	99.2005	110.877	118.155	98.1984	110.569	124.67	125.469	154.222	109.148	110.057
Penh				Rpef				TP
Comparison		p-value		Comparison		p-value		Comparison		p-value
1 DPI				1 DPI				1 DPI
iFLU + Alum vs. iCoV2 + Alum		0.001		iFLU + Alum vs. iCoV2 + Alum		0.0034		iFLU + Alum vs. iCoV2 + Alum		<0.0001
iFLU + Alum vs. iCoV2 + RIBI		0.2464		iFLU + Alum vs. iCoV2 + RIBI		0.2361		iFLU + Alum vs. iCoV2 + RIBI		0.6164
iCoV2 + Alum vs. iCoV2 + RIBI		<0.0001		iCoV2 + Alum vs. iCoV2 + RIBI		0.0047		iCoV2 + Alum vs. iCoV2 + RIBI		<0.0001
2 DPI				2 DPI				2 DPI
iFLU + Alum vs. iCoV2 + Alum		0.0001		iFLU + Alum vs. iCoV2 + Alum		0.0002		iFLU + Alum vs. iCoV2 + Alum		<0.0001
iFLU + Alum vs. iCoV2 + RIBI		0.8103		iFLU + Alum vs. iCoV2 + RIBI		0.4139		iFLU + Alum vs. iCoV2 + RIBI		0.5942
iCoV2 + Alum vs. iCoV2 + RIBI		0.0002		iCoV2 + Alum vs. iCoV2 + RIBI		0.0003		iCoV2 + Alum vs. iCoV2 + RIBI		<0.0001
3 DPI				3 DPI				3 DPI
iFLU + Alum vs. iCoV2 + Alum		0.0012		iFLU + Alum vs. iCoV2 + Alum		0.0003		iFLU + Alum vs. iCoV2 + Alum		<0.0001
iFLU + Alum vs. iCoV2 + RIBI		0.8306		iFLU + Alum vs. iCoV2 + RIBI		0.1067		iFLU + Alum vs. iCoV2 + RIBI		0.1195
iCoV2 + Alum vs. iCoV2 + RIBI		0.0013		iCoV2 + Alum vs. iCoV2 + RIBI		0.0061		iCoV2 + Alum vs. iCoV2 + RIBI		0.0008
4 DPI				4 DPI				4 DPI
iFLU + Alum vs. iCoV2 + Alum		0.0598		iFLU + Alum vs. iCoV2 + Alum		0.0006		iFLU + Alum vs. iCoV2 + Alum		0.0002
iFLU + Alum vs. iCoV2 + RIBI		0.9234		iFLU + Alum vs. iCoV2 + RIBI		0.1062		iFLU + Alum vs. iCoV2 + RIBI		0.0053
iCoV2 + Alum vs. iCoV2 + RIBI		0.0454		iCoV2 + Alum vs. iCoV2 + RIBI		0.0138		iCoV2 + Alum vs. iCoV2 + RIBI		0.3676
c
	iFLU + Alum												iCoV2 + Alum												iCoV2 + RIBI
2 DPI	4.74036	5.51188	5.78711	5.61542	6.04139	6.05595	5.66511	5.79588	6.14613	5.52827	5.67669	5.58827	4.73038	4.97772	3.97772	4.38806	3.76901	4.2492	4.80448	5.06539	3.92942	5.28302	4.96614	4.75012	3.76901	3.96023	4.36642	4.60206	3.76901	4.26717
5 DPI	2.95424	3.20918	3.10123	3.14418	2.76901	3.23992	3.20071	2.51188	2.51188	3.26717			4.66511	4.90309	4.22401	4.89625	0.79588	3.40441	3.35097	3.82119	5.72016				0.79588	0.79588	1.87506	0.79588	0.79588
d
iFLU + Alum	iCoV2 + Alum	iCoV2 + RIBI
0.14	0.57	0.1633
0.14	0.2933	0.14
0.14	0.37	0.14
0.14	0.4833	0.14
0.14	0.53667	0.25667
0.18667	0.68333	0.34667
0.18667	0.43667	0.28
0.16333	0.50667	0.3
0.25667	0.34667	0.14
0.25667	0.36667
0.21	0.53
0.34667	0.48333
0.14	0.52667
0.32333	0.44
0.21	0.68333
0.23	0.61667
0.34667
e
iFLU + Alum	iCoV2 + Alum	iCoV2 + RIBI
1	2	1.33
1	1.33	1.33
1	1.67	1
1	2	1
1	3	2
1.33	2.67	2.33
1.67	2	2
2	3	1.67
1.67	2	1.33
2	2
2	2.67
2	2.33
2.33	2.33
2	2.67
2	3
2	2.67
f
iFLU + Alum	iCoV2 + Alum	iCoV2 + RIBI
3.36134	313.813	25.2242
1.96646	267.544	23.2493
3.36134	485.222	11.766
5.33708	336.789	52.7201
12.4646	321.096	27.004
4.85714	133.711	29.3497
8.83191	175.205	49.1124
6.70554	197.755	10.2302
10.6592	148.791
8.70958	55.1262
2.55973	144.377
6.85714	220.421
6.70732	285.568
13.0979	213.105
11.9692	311.736
11.3963	181.533
9.97151
h
log10 pfu			ALI score			DAD score			EPX+ cells/mm^2
iFLU + Alum	iCoV2 + Alum	iCoV2 + RIBI	iFLU + Alum	iCoV2 + Alum	iCoV2 + RIBI	iFLU + Alum	iCoV2 + Alum	iCoV2 + RIBI	iFLU + Alum	iCoV2 + Alum	iCoV2 + RIBI
3.37566	3.58827	0.79588	0.21	0.41667	0.09333		2.33	1	22.2161	132.323	46.4224
2.09691	4.62839	0.79588	0.14	0.55667	0.25667	1.33	2.67	1.67	59.6985	87.6707	79.4654
2	2.32736	2	0.18667	0.41333	0.23333	1.67	2.67	1.67	16.3721	61.2313	82.377
2.37566	4.41913	1.09691	0.14667	0.46	0.14	1.33	2.33	1.33	13.8348	201.561	110.517
2.17609	2.273	1.09691		0.50667	0.09333	1.33	2.33	1	31.865	71.2021	69.7095
	0.79588	1.39794		0.23333	0.16		2	1.33		82.9172	99.2408
	5.47712	0.79588		0.75333	0.18667		3	1.33		337.1	114.226
	1.09691	2.49485		0.52667	0.34667		2.67	2		117.062	90.3604
	1.39794	1.79588		0.73	0.18667		3	1.67		222.992	131.248
	0.79588	0.79588		0.32667	0.16333		2.33	1.67		70.4186	178.933
	4.61542			0.73			3			27.6439
	0.79588			0.3			2.33			68.0009
	2.87506			0.34333			2.33			96.7946
	2.24304			0.39			2			65.7524

## Sheet: Figure 3
a
Ccl11
	iFLU + Alum														iCoV2 + Alum													iCoV2 + RIBI
2 DPI	0.0122959	1.15392	1.07459	2.02194	2.78381	3.56646	2.48689	4.49343	2.74261	2.91338	3.64095	3.23573			7.94542	5.93283	0.622423	7.70239	5.77543	3.01506	1.93519	7.19801	3.27093	3.68783	5.83735	4.2673		0.910505	1.43681	1.45013	1.07314	1.01617	1.33901
5 DPI	0.847546	0.853877	1.33213	1.12562	2.59876	1.36287	1.15984	2.33752	0.665932	1.72769	7.80416	0.79609	0.802701	3.32507	19.5934	9.76223	11.6698	13.4308	6.73226	8.105	10.4122	3.49277	14.8087	8.52529	9.32798	5.82325	3.36468	1.18424	1.20465	0.888815	2.06614	1.00796	0.51998	1.1163	0.848634	1.26616
Ccl24
	iFLU + Alum														iCoV2 + Alum													iCoV2 + RIBI
2 DPI	0.127159	0.361383	0.252688	0.319596	0.351289	0.410989	1.09204	0.621698	0.709527	0.269937	0.595853	0.323357			6.37066	4.63695	0.845573	6.02848	5.43099	0.912255	1.28131	7.29278	1.90519	0.417514	3.77709	3.32102		0.358938	0.995288	2.75809	0.28791	0.429374	0.340864
5 DPI	0.753377	0.48028	0.252438	0.390468	1.72617	0.526848	0.517813	0.854809	0.190236	0.647952	8.83135	0.547925	0.554033	1.09728	6.58978	7.84619	12.837	10.1558	4.67306	8.99928	14.1568	1.91052	13.3958	10.8609	8.73648	6.21643	6.24655	0.459736	0.432218	0.283511	1.61893	0.649494	0.57259	0.93002	0.928951	0.858548
Il4
	iFLU + Alum														iCoV2 + Alum													iCoV2 + RIBI
2 DPI	4.32152	0.798762	1.02306	0.491238	0.389281	0.235685	0.493603	0.369298	0.419744	0.308023	0.283485	0.298887			10.036	8.09261	12.087	3.38006	2.73786	0.730773	0.851549	8.59472	2.32421	0.570668	6.02224	2.73924		0.153549	0.329797	0.35244	0.3218	0.338896	0.5959
5 DPI	0.806123	0.823876		1.72003	0.656213	45.2967	7.45506	0.634729	2.3356	1.38669	1.07054	0.563401	1.3359	2.40171	36.2715	15.7422	19.3708	10.1963	16.2995	31.9653	28.1692	4.2534	65.0445	8.34903	15.191	11.9542	6.75069	0.608388	3.29669	4.62666	1.64108	3.37009	0.942372	0.330405	1.26504	1.77773
Il5
	iFLU + Alum														iCoV2 + Alum													iCoV2 + RIBI
2 DPI	2.06163	0.808946	0.790887	0.23435	0.777726	0.331497	0.556883	0.51325	0.501968	0.244328	0.354052	0.507268			9.92565	8.82952	5.76621	14.6592	6.48796	4.16089	5.40605	7.47804	3.05341	1.22884	4.73677	3.65148		0.590105	0.955805	1.49754	0.655389	0.849313	1.38932
5 DPI	0.710312	0.734548		0.904566	0.465946	16.1869	2.66408	0.77083	0.477243	1.21198	2.74209	0.376113	0.524375	0.660447	12.9617	11.1561	10.08	15.3985	21.5003	23.3253	18.4078	11.1298	24.2436	13.9921	7.9119	3.15824	2.94377	1.07805	0.402572	0.991998	1.82765	1.73721	0.699797	0.817706	0.606942	1.04725
Il13
	iFLU + Alum														iCoV2 + Alum													iCoV2 + RIBI
2 DPI	4.32152	0.798762	1.02306	0.491238	0.869717	0.233078	0.493603	0.340385	0.550597	0.21417	0.283485	0.287563			55.97	28.6803	12.087	36.5142	30.7741	5.5447	4.73046	52.5844	8.86935	0.986233	14.7408	11.4417		0.381539	0.783288	1.2074	0.343485	0.923428	1.33912
5 DPI	0.758096	0.521159		1.1176	0.649345	45.2967	7.45506	0.548491	0.699496	2.03941	5.14273	2.06348	3.43516	2.58188	106.908	125.467	113.356	137.983	106.105	173.035	124.298	39.4578	132.377	465.265	405.354	85.4643	418.336	2.29432	0.963767	4.06711	1.73327	3.54318	20.2894	1.84223	6.04725	25.3618

## Sheet: Figure 4
a
Enhanced Pause (Penh) % baseline
	iFLU + Alum - iFLU + Alum					iCoV2 + Alum - iFLU + Alum														iCoV2 + Alum - iCoV2 + Alum										iCoV2 + Alum - S2P + RIBI
0 DPI	100	100	100	100	100	100	100	100	100	100	100	100	100	100	100	100	100	100	100	100	100	100	100	100	100	100	100	100	100	100	100	100	100	100	100	100	100	100
1 DPI	103.009	77.8992	432.068	92.8592	151.139	122.472	96.9907	107.467	263.477	84.6299	127.24	262.609	109.328	154.458	152.081	576.749	120.6	71.3842	118.571	74.6681	133.128	100.917	186.341	76.392	154.743	97.4097	211.738	404.622	235.073	113.764	85.7858	113.922	129.324	191.774	180.295	113.521	100.42	114.278
2 DPI	239.682	135.011	200.143	97.6129	87.6707	121.394	105.35	90.1295	151.1	179.16	107.636	230.494	102.923	193.516	128.002	167.063	100.49	116.246	101.925	147.095	151.86	164.541	298.647	71.1383	168.668	119.574	115.43	160.649	146.466	91.7915	75.5964	92.8818	158.075	85.8014	99.121	91.4934	106.914	113.127
3 DPI	117.961	155.817	137.475	99.2865	67.9511	84.2802	112.489	82.5518	76.3824	98.8101	95.1374	128.892	85.9406	117.33	98.8934	154.576	109.882	80.7208	110.554	104.638	147.42	169.498	154.905	67.4486	103.585	87.7629	103.612	121.073	111.263	88.0198	82.5394	128.956	252.685	87.4298	87.061	101.396	78.8252	142.601
4 DPI	110.633	181.644	142.662	142.688	73.388	114.859	132.487	81.2711	78.1995	77.7481	113.728	106.605	104.015	120.224	105.217	137.558	128.281	68.5021	104.2	81.7711	128.189	110.786	115.511	74.7983	122.051	88.6392	108.675	175.831	157.2	100.846	85.194	160.381	183.405	86.4508	96.8917	90.6952	107.25	136.333
Rate of peak expiratory flow (Rpef) % baseline
	iFLU + Alum - iFLU + Alum					iCoV2 + Alum - iFLU + Alum														iCoV2 + Alum - iCoV2 + Alum										iCoV2 + Alum - S2P + RIBI
0 DPI	100	100	100	100	100	100	100	100	100	100	100	100	100	100	100	100	100	100	100	100	100	100	100	100	100	100	100	100	100	100	100	100	100	100	100	100	100	100
1 DPI	76.7445	124.845	28.82	95.2149	95.0774	75.6832	89.9568	93.9277	33.3652	72.7786	114.591	91.1144	88.6575	63.9943	61.8775	18.1722	72.9247	88.0556	79.9855	89.885	66.7084	84.6543	73.0175	82.04	61.2391	66.8468	66.3164	47.4756	47.3691	67.4607	93.3868	93.5886	85.4461	42.8543	90.5126	60.0393	122.146	88.9947
2 DPI	63.4206	66.5719	50.6462	79.9105	70.5353	77.6366	80.892	93.0293	80.1192	40.6429	72.8039	37.4516	93.2986	50.3532	67.9051	45.5547	94.0534	51.6579	93.4693	39.6914	89.3417	38.1997	28.602	64.9192	44.163	99.846	60.6589	82.8199	45.4573	100.788	101.156	84.0594	67.3133	116.268	85.9619	68.5387	107.687	101.323
3 DPI	85.1513	97.9098	61.9129	96.4106	76.2467	97.973	83.6713	107.073	113.151	76.4304	77.3749	66.9498	102.263	63.8772	98.6919	51.3547	102.959	71.3883	98.4261	61.6397	63.847	54.0136	48.6733	68.805	75.7067	54.0729	70.8107	94.0189	53.8427	89.163	94.7831	93.5906	30.693	117.058	102.13	65.591	80.174	125.681
4 DPI	81.8423	112.189	70.4813	96.1068	101.582	107.449	90.6836	123.454	108.176	90.8678	97.1844	74.9481	99.4992	66.1568	91.3742	72.1522	111.317	107.847	97.9734	80.1952	70.3686	61.6395	59.528	53.9201	88.5215	66.605	82.3075	81.4726	70.6399	88.4868	100.265	71.1514	48.0255	120.963	94.5301	62.5469	96.5103	112.967
Time of Pause (TP) % baseline
	iFLU + Alum - iFLU + Alum					iCoV2 + Alum - iFLU + Alum														iCoV2 + Alum - iCoV2 + Alum										iCoV2 + Alum - S2P + RIBI
0 DPI	100	100	100	100	100	100	100	100	100	100	100	100	100	100	100	100	100	100	100	100	100	100	100	100	100	100	100	100	100	100	100	100	100	100	100	100	100	100
1 DPI	98.4771	82.5944	342.481	114.387	90.8577	124.96	96.2774	98.5507	290.508	106.43	95.2733	116.376	123.836	150.427	145.789	325.552	118.509	118.115	152.851	99.0491	124.555	112.99	149.533	107.27	204.678	141.579	229.931	261.885	226.75	159.148	108.646	112.891	109.516	211.498	151.845	168.744	112.327	117.939
2 DPI	91.7777	128.578	155.647	128.277	141.995	125.552	127.527	104.908	162.105	186.4	110.92	217.551	109.55	189.029	145.447	178.107	102.561	187.355	111.709	184.011	125.728	203.71	222.922	100.814	234.211	116.686	158.25	162.212	164.076	114.483	89.3822	102.636	98.8201	85.6141	90.3526	139.846	92.112	105.272
3 DPI	95.7652	107.891	120.146	149.054	117.817	86.0394	108.183	94.7955	98.7022	107.127	87.9069	135.495	107.651	123.509	88.5898	126.633	92.0465	141.591	107.545	153.577	120.281	187.826	141.764	88.7386	130.275	120.564	134.262	116.911	117.765	123.114	105.606	106.528	156.638	90.3574	89.6936	124.874	105.028	103.356
4 DPI	94.0655	90.8727	114.833	156.896	129.591	98.7041	124.921	97.0605	107.007	99.976	98.2354	123.262	110.731	115.546	104.212	106.776	103.171	114.107	109.498	111.73	113.789	157.229	101.533	106.69	122.732	111.124	115.202	133.443	130.06	143.725	109.876	143.608	135.727	87.2019	99.6305	116.915	105.542	105.367
Penh						Rpef						TP
Comparison				p-value		Comparison				p-value		Comparison				p-value
1 DPI						1 DPI						1 DPI
iCoV2 + Alum - iFLU + Alum vs. iCoV2 + Alum - iCoV2 + Alum				>0.9999		iCoV2 + Alum - iFLU + Alum vs. iCoV2 + Alum - iCoV2 + Alum				0.8137		iCoV2 + Alum - iFLU + Alum vs. iCoV2 + Alum - iCoV2 + Alum				0.8495
iCoV2 + Alum - iFLU + Alum vs. iCoV2 + Alum - S2P + RIBI				0.5694		iCoV2 + Alum - iFLU + Alum vs. iCoV2 + Alum - S2P + RIBI				0.7909		iCoV2 + Alum - iFLU + Alum vs. iCoV2 + Alum - S2P + RIBI				0.972
iCoV2 + Alum - iFLU + Alum vs. iFLU + Alum - iFLU + Alum				>0.9999		iCoV2 + Alum - iFLU + Alum vs. iFLU + Alum - iFLU + Alum				0.9119		iCoV2 + Alum - iFLU + Alum vs. iFLU + Alum - iFLU + Alum				>0.9999
2 DPI						2 DPI						2 DPI
iCoV2 + Alum - iFLU + Alum vs. iCoV2 + Alum - iCoV2 + Alum				0.7418		iCoV2 + Alum - iFLU + Alum vs. iCoV2 + Alum - iCoV2 + Alum				0.5899		iCoV2 + Alum - iFLU + Alum vs. iCoV2 + Alum - iCoV2 + Alum				0.5613
iCoV2 + Alum - iFLU + Alum vs. iCoV2 + Alum - S2P + RIBI				0.0643		iCoV2 + Alum - iFLU + Alum vs. iCoV2 + Alum - S2P + RIBI				0.0289		iCoV2 + Alum - iFLU + Alum vs. iCoV2 + Alum - S2P + RIBI				0.0034
iCoV2 + Alum - iFLU + Alum vs. iFLU + Alum - iFLU + Alum				0.9218		iCoV2 + Alum - iFLU + Alum vs. iFLU + Alum - iFLU + Alum				0.9329		iCoV2 + Alum - iFLU + Alum vs. iFLU + Alum - iFLU + Alum				0.5392
3 DPI						3 DPI						3 DPI
iCoV2 + Alum - iFLU + Alum vs. iCoV2 + Alum - iCoV2 + Alum				0.4972		iCoV2 + Alum - iFLU + Alum vs. iCoV2 + Alum - iCoV2 + Alum				0.0087		iCoV2 + Alum - iFLU + Alum vs. iCoV2 + Alum - iCoV2 + Alum				0.0716
iCoV2 + Alum - iFLU + Alum vs. iCoV2 + Alum - S2P + RIBI				0.8327		iCoV2 + Alum - iFLU + Alum vs. iCoV2 + Alum - S2P + RIBI				0.9945		iCoV2 + Alum - iFLU + Alum vs. iCoV2 + Alum - S2P + RIBI				0.9374
iCoV2 + Alum - iFLU + Alum vs. iFLU + Alum - iFLU + Alum				0.7891		iCoV2 + Alum - iFLU + Alum vs. iFLU + Alum - iFLU + Alum				0.9726		iCoV2 + Alum - iFLU + Alum vs. iFLU + Alum - iFLU + Alum				0.6422
4 DPI						4 DPI						4 DPI
iCoV2 + Alum - iFLU + Alum vs. iCoV2 + Alum - iCoV2 + Alum				0.69		iCoV2 + Alum - iFLU + Alum vs. iCoV2 + Alum - iCoV2 + Alum				0.0009		iCoV2 + Alum - iFLU + Alum vs. iCoV2 + Alum - iCoV2 + Alum				0.1294
iCoV2 + Alum - iFLU + Alum vs. iCoV2 + Alum - S2P + RIBI				0.7592		iCoV2 + Alum - iFLU + Alum vs. iCoV2 + Alum - S2P + RIBI				0.7847		iCoV2 + Alum - iFLU + Alum vs. iCoV2 + Alum - S2P + RIBI				0.5641
iCoV2 + Alum - iFLU + Alum vs. iFLU + Alum - iFLU + Alum				0.5032		iCoV2 + Alum - iFLU + Alum vs. iFLU + Alum - iFLU + Alum				0.9686		iCoV2 + Alum - iFLU + Alum vs. iFLU + Alum - iFLU + Alum				0.8247
b
iFLU + Alum iFLU + Alum	iCoV2 + Alum iFLU + Alum	iCoV2 + Alum iCoV2 + Alum	iCoV2 + Alum S2P + RIBI
2375	3875	412500	6.25
125	42500	51250	6.25
100	212.5	450000	6.25
237.5	26250	7250	250
150	187.5	862500	6.25
	6.25	71250	6.25
	300000	2500	6.25
	12.5	4500	675
	25	17500	6.25
	6.25	36250	6.25
	41250
	6.25
	750
	175
c
iFLU + Alum iFLU + Alum	iCoV2 + Alum iFLU + Alum	iCoV2 + Alum iCoV2 + Alum	iCoV2 + Alum S2P + RIBI
0.21	0.41667	0.82	0.43667
0.14	0.55667	0.82	0.18667
0.18667	0.41333	0.73	0.50333
0.14667	0.46	0.57333	0.53333
	0.50667	0.82	0.16333
	0.23333	0.66333	0.50333
	0.75333	0.57333	0.34333
	0.52667	0.43667	0.43333
	0.73	0.64	0.25667
	0.32667	0.79667	0.37
	0.73
	0.3
	0.34333
	0.39
d
iFLU + Alum iFLU + Alum	iCoV2 + Alum iFLU + Alum	iCoV2 + Alum iCoV2 + Alum	iCoV2 + Alum S2P + RIBI
1.33	2.33	3	2.33
1.67	2.67	3	1.33
1.33	2.67	2.67	2.67
1.33	2.33	2.67	2.33
	2.33	3	1.67
	2	3	2.67
	3	3	2
	2.67	2.33	2.33
	3	2.67	2
	2.33	3	2.33
	3
	2.33
	2.33
	2
e
iFLU + Alum iFLU + Alum	iCoV2 + Alum iFLU + Alum	iCoV2 + Alum iCoV2 + Alum	iCoV2 + Alum S2P + RIBI
22.2161	132.323	165.391	105.658
59.6985	87.6707	129.477	84.3586
16.3721	61.2313	178.798	308.748
13.8348	201.561	97.2813	162.35
31.865	71.2021	113.323	49.6938
	82.9172	157.133	120.559
	337.1	146.245	184.465
	117.062	56.1918	181.089
	222.992	123.403	82.5626
	70.4186	214.302	69.6086
	27.6439
	68.0009
	96.7946
	65.7524

## Sheet: Figure 5
a
iFLU + Alum	iCoV2 + Alum	iCoV2 + RIBI
2.62839	1.69897	0.79588
2.1383	2.61542	0.79588
2.85278	2.37566	2
2.49485	2.273	1.57403
2.273	1.09691	0.79588
2.97486	1.39794	1.39794
2.45864	2.43933	1.39794
2.47712	1.57403	1.09691
2.1383	2.61542	1.09691
2.41913	2.05115	1.09691
2.32736	2.05115	1.39794
1.79588	2.24304	1.79588
2.05115	2.17609	0.79588
1.87506	1.39794	1.09691
3.45864	0.79588
2.57403	0.79588
2.45864	1.09691
2.57403	1.09691
	1.09691
b
Enhanced Pause (Penh) % baseline
	iFLU + Alum						iCoV2 + Alum						iCoV2 + RIBI
0 DPI	100	100	100	100	100	100	100	100	100	100	100	100	100	100	100	100	100	100
1 DPI	99.8272	107.483	97.195	98.6986	94.9707	108.03	161.497	79.1735	119.902	79.9458	116.817	130.859	90.7112	84.205	87.4458	71.7065	80.8141	94.5814
2 DPI	118.634	112.444	98.2116	82.256	82.5052	124.478	112.755	117.012	101.28	80.4342	90.7128	83.9761	77.7686	112.167	90.1133	72.1305	87.3628	92.7102
3 DPI	99.8809	88.9394	88.53	84.3096	83.7993	116.639	95.4028	79.6092	122.729	124.451	114.132	77.8646	76.8407	108.217	89.8345	66.7237	96.7725	93.5626
4 DPI	100.279	116.471	108.244	81.1306	85.8631	85.5664	99.8894	72.116	141.825	97.8092	137.688	95.2095	93.4553	111.017	82.1928	76.1059	109.171	98.7543
Rate of peak expiratory flow (Rpef) % baseline
	iFLU + Alum						iCoV2 + Alum						iCoV2 + RIBI
0 DPI	100	100	100	100	100	100	100	100	100	100	100	100	100	100	100	100	100	100
1 DPI	104.981	114.914	129.171	96.327	96.6789	73.8597	83.8105	106.643	94.8372	120.807	85.1853	144.715	142.634	117.541	108.076	131.679	138.864	102.74
2 DPI	107.392	107.919	104.783	120.616	100.457	74.4183	157.049	95.6935	87.4523	119.951	89.4619	99.989	114.273	110.945	92.9619	105.231	106.041	83.6154
3 DPI	102.776	94	101.352	110.754	83.7963	86.867	101.055	103.673	87.6304	109.568	70.852	107.449	104.158	99.6319	96.2543	115.475	127.668	131.92
4 DPI	85.6616	95.1352	97.0712	91.5252	86.7685	81.1571	116.485	92.8178	75.5669	107.054	84.3968	126.951	181.625	107.796	94.0922	113.692	118.109	139.345
Time of Pause (TP) % baseline
	iFLU + Alum						iCoV2 + Alum						iCoV2 + RIBI
0 DPI	100	100	100	100	100	100	100	100	100	100	100	100	100	100	100	100	100	100
1 DPI	105.196	103.759	120.249	111.397	93.6752	110.315	123.669	87.0952	99.7393	87.6475	124.959	104.105	95.2268	91.0829	110.637	78.1654	82.7113	114.081
2 DPI	105.911	101.588	112.876	80.1333	87.859	137.016	87.5118	95.5254	98.9057	88.7249	106.002	92.5311	89.1235	96.9385	93.9033	93.7757	84.6039	120.552
3 DPI	104.304	102.29	110.599	77.5079	90.2281	107.467	103.392	82.1892	104.98	96.1078	100.926	87.5056	80.802	100.329	93.8373	82.0676	83.4058	100.24
4 DPI	110.03	109.358	115.008	79.5722	97.8612	109.203	96.812	85.1838	109.973	95.6292	128.546	96.286	79.5807	90.973	97.5982	86.9762	87.1509	101.266
Penh				Rpef				TP
Comparison		p-value		Comparison		p-value		Comparison		p-value
1 DPI				1 DPI				1 DPI
iFLU + Alum vs. iCoV2 + Alum		0.5804		iFLU + Alum vs. iCoV2 + Alum		0.9602		iFLU + Alum vs. iCoV2 + Alum		0.9262
iFLU + Alum vs. iCoV2 + RIBI		0.0076		iFLU + Alum vs. iCoV2 + RIBI		0.1521		iFLU + Alum vs. iCoV2 + RIBI		0.2475
iCoV2 + Alum vs. iCoV2 + RIBI		0.1456		iCoV2 + Alum vs. iCoV2 + RIBI		0.3372		iCoV2 + Alum vs. iCoV2 + RIBI		0.5824
2 DPI				2 DPI				2 DPI
iFLU + Alum vs. iCoV2 + Alum		0.8456		iFLU + Alum vs. iCoV2 + Alum		0.8947		iFLU + Alum vs. iCoV2 + Alum		0.5572
iFLU + Alum vs. iCoV2 + RIBI		0.3194		iFLU + Alum vs. iCoV2 + RIBI		0.9984		iFLU + Alum vs. iCoV2 + RIBI		0.7116
iCoV2 + Alum vs. iCoV2 + RIBI		0.5523		iCoV2 + Alum vs. iCoV2 + RIBI		0.8671		iCoV2 + Alum vs. iCoV2 + RIBI		0.959
3 DPI				3 DPI				3 DPI
iFLU + Alum vs. iCoV2 + Alum		0.6742		iFLU + Alum vs. iCoV2 + Alum		0.9999		iFLU + Alum vs. iCoV2 + Alum		0.8936
iFLU + Alum vs. iCoV2 + RIBI		0.8062		iFLU + Alum vs. iCoV2 + RIBI		0.1345		iFLU + Alum vs. iCoV2 + RIBI		0.3984
iCoV2 + Alum vs. iCoV2 + RIBI		0.4268		iCoV2 + Alum vs. iCoV2 + RIBI		0.2062		iCoV2 + Alum vs. iCoV2 + RIBI		0.5444
4 DPI				4 DPI				4 DPI
iFLU + Alum vs. iCoV2 + Alum		0.6588		iFLU + Alum vs. iCoV2 + Alum		0.4425		iFLU + Alum vs. iCoV2 + Alum		0.9832
iFLU + Alum vs. iCoV2 + RIBI		0.9893		iFLU + Alum vs. iCoV2 + RIBI		0.077		iFLU + Alum vs. iCoV2 + RIBI		0.1538
iCoV2 + Alum vs. iCoV2 + RIBI		0.6044		iCoV2 + Alum vs. iCoV2 + RIBI		0.2677		iCoV2 + Alum vs. iCoV2 + RIBI		0.2861
c
iFLU + Alum	iCoV2 + Alum	iCoV2 + RIBI
0.16333	0.18667	0.14
0.14	0.16333	0.14
0.09333	0.18667	0.36667
0.09333	0.16333	0.14
0.14	0.34667	0.14
0.16333	0.16333	0.14
0.14	0.21	0.14
0.14	0.23333	0.18667
0.25333	0.25333	0.04667
0.18667	0.16333	0.09333
0.21	0.20667	0.09333
0.14	0.16333	0.14
0.04667	0.36667	0.3
0.16	0.34667	0.21
0.16333	0.3
0.14	0.32333
0.14	0.20667
0.11667	0.14
	0.20667
d
iFLU + Alum	iCoV2 + Alum	iCoV2 + RIBI
1.33	1.67	1.33
1.33	1.67	1
1	1.33	2
1	1.33	1.33
1.33	2	1.33
1.67	1.33	1
1.33	2	1.67
1.33	2	1.67
1.67	1.67	1
1.67	1.33	1
1.33	1.67	1.33
1.33	1	1.67
1	2.67	1.67
1.33	2.33	2
1.33	2.67
1.33	2.33
1.67	2.33
1.33	2
	2.33
e
iFLU + Alum	iCoV2 + Alum	iCoV2 + RIBI
2.54723	7.095	4.52699
10.3456	7.10922	7.9538
5.25222	5.55334	65.576
2.70189	2.32986	8.43115
5.13831	121.449	11.9367
2.6466	16.4932	11.0273
8.47269	9.81285	9.12002
3.73391	11.6081	1.48642
2.29555	76.4637	1.3702
8.92196	3.29365	3.7142
4.481	3.83767	3.23268
4.61884	8.44805	3.75184
1.69186	0.922674	1.91127
2.06455	0.984679
0.822885	1.16535
2.06316	1.34107
2.01302	1.87409
1.93555	0.868772
	2.12107

## Sheet: Figure 6
a
Enhanced Pause (Penh) % baseline
	iFLU + Alum - control												iFLU + Alum - CD4+ depletion												iCoV2 + Alum - control													iCoV2 + Alum - CD4+ depletion
0 DPI	100	100	100	100	100	100	100	100	100	100	100	100	100	100	100	100	100	100	100	100	100	100	100	100	100	100	100	100	100	100	100	100	100	100	100	100	100	100	100	100	100	100	100	100	100	100	100	100	100
1 DPI	40.0239	63.8137	91.2382	112.325	69.7715	96.6335	87.7251	69.488	77.7355	61.1239	99.7155	77.8827	52.4427	56.571	96.1702	120.947	18.0011	81.626	99.1988	65.0192	65.9709	72.1443	56.9509	67.8606	206.306	373.019	207.434	365.712	421.257	559.337	530.626	352.75	277.243	336.582	285.038	647.952	262.193	80.3071	65.7405	72.8471	101.553	77.9839	112.551	71.2264	81.6287	130.523	125.07	161.464	85.5207
2 DPI	53.3404	94.0045	146.837	91.1278	72.5083	132.917	94.862	65.4622	96.5499	104.387	138.227	104.385	58.4072	50.4265	80.8085	87.1113	17.6176	80.515	127.76	67.6387	68.2715	75.2383	98.2371	77.5559	82.8926	65.1597	137.768	114.105	70.6422	203.312	149.873	139.876	383.284	124.364	107.361	140.572	87.747	108.899	79.1382	53.553	121.247	93.7084	138.512	110.474	56.0626	127.927	169.826	106.866	101.771
3 DPI	35.0357	86.7763	97.8976	90.4855	70.5178	101.783	109.333	66.9103	77.2388	98.2183	93.9082	110.797	60.861	70.0834	65.0186	101.308	19.1863	101.463	80.7742	86.4018	65.6565	70.3152	100.191	87.5289	78.6086	88.027	181.992	239.691	134.991	284.834	97.7834	113.434	179.51	111.805	200.165	241.598	162.098	102.939	65.562	39.0911	90.9287	70.0647	88.326	45.6399	53.2091	161.623	110.036	91.1711	92.3576
4 DPI	43.8338	100.111	104.493	92.0643	73.5655	114.929	108.905	60.7698	110.032	68.4472	99.488	87.6039	59.7176	62.5816	80.7389	129.461	18.6398	78.3537	115.669	68.2715	112.663	96.1555	119.064	99.0851	96.0106	93.3228	142.129	108.464	72.6817	126.298	105.253	139.302	193.826	195.483	108.942	128.513	101.76	94.4914	54.0926	59.1154	79.5637	88.1038	84.5075	63.8501	50.7417	131.392	102.177	145.796	129.974
Rate of peak expiratory flow (Rpef) % baseline
	iFLU + Alum - control												iFLU + Alum - CD4+ depletion												iCoV2 + Alum - control													iCoV2 + Alum - CD4+ depletion
0 DPI	100	100	100	100	100	100	100	100	100	100	100	100	100	100	100	100	100	100	100	100	100	100	100	100	100	100	100	100	100	100	100	100	100	100	100	100	100	100	100	100	100	100	100	100	100	100	100	100	100
1 DPI	80.6547	128.82	82.5093	94.916	84.6907	94.0224	125.9	85.0131	97.8264	124.962	110.028	87.9325	87.9436	89.4559	84.2278	100.923	100.877	113.683	101.074	140.267	127.161	114.478	145.624	112.332	59.2439	58.3638	63.5471	32.3436	24.6056	16.3687	32.1821	41.9391	48	46.3107	49.5105	30.2023	29.0421	108.596	158.939	127.563	92.4465	112.657	102.534	127.83	133.058	98.5322	93.6515	57.9754	93.2827
2 DPI	68.573	110.924	94.9019	123.144	107.607	60.4296	116.02	73.8589	69.8845	61.6395	92.2119	63.2111	94.9069	83.5034	70.5338	104.056	102.998	116.57	107.323	126.561	109.657	85.9608	111.658	104.635	112.929	122.298	77.3013	83.8572	81.2557	25.9599	72.4851	109.025	31.8498	89.3812	84.5003	93.9204	59.349	88.084	121.435	97.1117	72.6518	109.406	86.2878	53.9452	131.56	70.0768	64.5029	74.4917	79.2206
3 DPI	81.1337	113.32	94.2665	103.474	112.582	96.9505	120.272	73.8153	85.8755	61.3317	80.7188	78.4223	90.1521	79.8176	76.9985	97.8244	100.205	111.309	105.877	142.808	104.161	98.0818	104.148	85.6907	98.5374	77.4307	51.7951	39.4832	37.462	27.5457	88.6665	92.942	70.6038	87.1561	41.7249	37.9401	35.6258	75.8083	125.932	121.487	97.8066	117.158	103.785	106.294	164.51	61.7439	76.3972	107.113	89.6439
4 DPI	84.2493	99.296	90.2938	109.315	98.0593	87.1916	97.6712	85.7999	122.254	90.3622	92.2999	106.594	86.2837	88.9839	97.4506	93.3482	104.172	126.398	108.348	118.856	94.569	88.565	94.3748	110.286	96.0623	92.7002	113.852	90.6439	52.7328	72.4134	74.8174	78.1797	63.076	97.5972	77.5959	85.6413	51.6537	77.5365	132.871	87.1543	137.987	110.527	108.495	111.427	159.685	107.222	98.2535	64.9216	79.9918
Time of Pause (TP) % baseline
	iFLU + Alum - control												iFLU + Alum - CD4+ depletion												iCoV2 + Alum - control													iCoV2 + Alum - CD4+ depletion
0 DPI	100	100	100	100	100	100	100	100	100	100	100	100	100	100	100	100	100	100	100	100	100	100	100	100	100	100	100	100	100	100	100	100	100	100	100	100	100	100	100	100	100	100	100	100	100	100	100	100	100
1 DPI	161.75	82.0178	125.544	136.052	103.801	108.798	103.463	97.4789	96.0338	74.4995	107.589	89.589	106.22	85.4612	96.3111	124.74	176.084	101.79	113.985	67.998	75.5082	100.842	78.1198	84.8633	212.493	135.214	177.268	285.693	246.492	302.215	344.17	303.328	218.516	229.684	222.352	361.842	290.882	117.501	71.2602	81.6129	101.381	105.197	104.92	59.8568	116.257	101.436	115.803	181.66	94.4915
2 DPI	162.921	89.6464	94.3064	89.0005	98.4292	137.53	103.193	97.1551	101.165	164.797	126.238	111.654	101.388	85.8297	98.42	111.447	166.555	101.481	95.1981	74.7201	78.7083	98.2274	103.979	95.1906	117.499	81.3042	120.574	129.005	128.312	187.849	128.819	127.266	304.439	106.346	111.887	118.689	154.226	182.733	101.783	74.5338	103.642	115.721	124.014	127.07	98.7841	127.372	181.615	132.478	109.559
3 DPI	147.493	96.2759	106.869	95.3133	98.8317	102.194	127.783	94.1496	108.748	114.623	126.684	102.436	100.677	96.2319	87.1314	113.153	170.049	104.13	102.739	70.2151	79.6213	99.7985	107.531	101.646	112.296	113.468	165.887	208.241	223.334	237.429	100.729	105.664	161.685	103.149	158.779	207.469	211.253	155.75	73.5216	55.5885	93.4876	99.6882	104.395	62.3571	87.1184	152.8	119.409	103.671	105.607
4 DPI	154.156	93.3743	106.929	102.164	99.1501	95.363	134.18	97.9878	104.394	90.615	110.449	92.6202	102.357	98.1005	94.6547	123.17	168.998	92.2734	111.946	78.3243	96.6465	107.183	122.787	107.23	109.776	97.0413	109.266	102.636	137.17	118.974	118.126	126.328	162.35	115.948	114.359	121.198	144.335	153.15	78.9757	82.7186	90.4686	111.819	88.5123	66.578	91.6812	113.371	116.64	154.13	111.331
Penh						Rpef						TP
Comparison				p-value		Comparison				p-value		Comparison				p-value
1 DPI						1 DPI						1 DPI
iCoV2 + Alum - control vs. iFLU + Alum - control				<0.0001		iCoV2 + Alum - control vs. iFLU + Alum - control				<0.0001		iCoV2 + Alum - control vs. iFLU + Alum - control				<0.0001
iCoV2 + Alum - control vs. iFLU + Alum - CD4+ depletion				<0.0001		iCoV2 + Alum - control vs. iFLU + Alum - CD4+ depletion				<0.0001		iCoV2 + Alum - control vs. iFLU + Alum - CD4+ depletion				<0.0001
iCoV2 + Alum - control vs. iCoV2 + Alum - CD4+ depletion				<0.0001		iCoV2 + Alum - control vs. iCoV2 + Alum - CD4+ depletion				<0.0001		iCoV2 + Alum - control vs. iCoV2 + Alum - CD4+ depletion				<0.0001
2 DPI						2 DPI						2 DPI
iCoV2 + Alum - control vs. iFLU + Alum - control				0.2831		iCoV2 + Alum - control vs. iFLU + Alum - control				0.7233		iCoV2 + Alum - control vs. iFLU + Alum - control				0.1027
iCoV2 + Alum - control vs. iFLU + Alum - CD4+ depletion				0.0439		iCoV2 + Alum - control vs. iFLU + Alum - CD4+ depletion				0.0159		iCoV2 + Alum - control vs. iFLU + Alum - CD4+ depletion				0.0046
iCoV2 + Alum - control vs. iCoV2 + Alum - CD4+ depletion				0.4674		iCoV2 + Alum - control vs. iCoV2 + Alum - CD4+ depletion				0.7069		iCoV2 + Alum - control vs. iCoV2 + Alum - CD4+ depletion				0.5045
3 DPI						3 DPI						3 DPI
iCoV2 + Alum - control vs. iFLU + Alum - control				0.0036		iCoV2 + Alum - control vs. iFLU + Alum - control				0.0002		iCoV2 + Alum - control vs. iFLU + Alum - control				<0.0001
iCoV2 + Alum - control vs. iFLU + Alum - CD4+ depletion				0.0012		iCoV2 + Alum - control vs. iFLU + Alum - CD4+ depletion				<0.0001		iCoV2 + Alum - control vs. iFLU + Alum - CD4+ depletion				<0.0001
iCoV2 + Alum - control vs. iCoV2 + Alum - CD4+ depletion				0.0032		iCoV2 + Alum - control vs. iCoV2 + Alum - CD4+ depletion				<0.0001		iCoV2 + Alum - control vs. iCoV2 + Alum - CD4+ depletion				<0.0001
4 DPI						4 DPI						4 DPI
iCoV2 + Alum - control vs. iFLU + Alum - control				0.0222		iCoV2 + Alum - control vs. iFLU + Alum - control				0.0827		iCoV2 + Alum - control vs. iFLU + Alum - control				0.4891
iCoV2 + Alum - control vs. iFLU + Alum - CD4+ depletion				0.032		iCoV2 + Alum - control vs. iFLU + Alum - CD4+ depletion				0.0213		iCoV2 + Alum - control vs. iFLU + Alum - CD4+ depletion				0.5941
iCoV2 + Alum - control vs. iCoV2 + Alum - CD4+ depletion				0.0354		iCoV2 + Alum - control vs. iCoV2 + Alum - CD4+ depletion				0.001		iCoV2 + Alum - control vs. iCoV2 + Alum - CD4+ depletion				0.4068
b
iFLU + Alum	iFLU + Alum CD4+ dep	iCoV2 + Alum	iCoV2 + Alum CD4+ dep
0.18667	0.18667	0.75333	0.43667
0.32	0.25667	0.76	0.28
0.28	0.18667	0.82	0.18667
0.46	0.21	0.69333	0.41333
0.16333	0.16333	0.82	0.16333
0.46333	0.18667	0.82	0.27667
0.57333	0.23	0.76	0.43667
0.59667	0.14		0.23
c
iFLU + Alum	iFLU + Alum CD4+ dep	iCoV2 + Alum	iCoV2 + Alum CD4+ dep
2	1.67	3.67	2.67
1.67	1.33	3.33	2
2	1.33	3.67	2
2.33	2	3.33	2.33
2	1.33	3.67	1.33
2	1.67	4	1.67
2.33	1.67	3.33	2
2.33	1.33		2
d
iFLU + Alum	iFLU + Alum CD4+ dep	iCoV2 + Alum	iCoV2 + Alum CD4+ dep
3.80448	3.88224	5.67669	2.55931
3.43933	3.68797	5.26275	3.75967
2.92942	3.62839	6.19555	3.08591
3.62839	3.45864	5.66511	4.69897
3.21913	3.91315	4.89625	2.8293
3.39794	4.08591	5.78711	2.58827
4.52827	3.07918	5.09255	0.79588
4.02888	3.78711		3.24148
e
Ccl11				Ccl24				Il4				Il5				Il13
iFLU + Alum	iFLU + Alum CD4+ dep	iCoV2 + Alum	iCoV2 + Alum CD4+ dep	iFLU + Alum	iFLU + Alum CD4+ dep	iCoV2 + Alum	iCoV2 + Alum CD4+ dep	iFLU + Alum	iFLU + Alum CD4+ dep	iCoV2 + Alum	iCoV2 + Alum CD4+ dep	iFLU + Alum	iFLU + Alum CD4+ dep	iCoV2 + Alum	iCoV2 + Alum CD4+ dep	iFLU + Alum	iFLU + Alum CD4+ dep	iCoV2 + Alum	iCoV2 + Alum CD4+ dep
9.83951	1.45004	49.5542	1.90386	4.3913	2.22452	37.1873	5.05944	13.5844	1.1961	130.177	6.37572	14.7525	1.4442	56.6369	2.66526	289.798	1.07726	1924.74	57.3278
3.18046	2.03467	86.5441	1.46482	2.51028	1.9902	27.3818	2.73396	20.1898	0.266284	76.4049	1.93004	2.20373	0.979497	82.9395	1.95264	71.4737	0.490599	1960.86	5.71874
2.704	2.11454	31.9799	3.20962	1.32053	1.7866	26.3508	1.95476	13.3023	0.380409	102.225	24.1089	1.6785	1.28165	37.0492	5.54902	30.1848	0.939642	915.882	232.231
7.19964	2.21031	29.5109	1.8	5.58315	1.85334	29.8463	1.43338	9.57773	0.580056	52.506	2.0056	11.5229	1.0035	39.5807	1.2577	169.928	0.402642	886.721	12.9241
4.01659	1.68992	34.3118	1.54547	2.83202	2.5482	16.6133	3.54501	5.45539	0.924077	123.955	0.704138	2.18728	1.55544	39.9647	1.38463	57.8529	1.12622	1132.08	0.310532
2.63725	1.06671	49.7863	0.893959	3.70259	1.58106	46.2242	2.30986	17.1656	0.136149	178.033	0.840623	2.29213	1.03871	75.8947	2.59056	83.9315	1.31919	2981.65	11.5837
12.8359	1.30142	58.6832	1.69474	9.72243	1.51845	37.9622	2.2392	20.8065	0.983774	154.379	0.72098	10.774	1.16376	62.9423	0.859895	329.981	1.22776	1655.08	0.932224
7.34714	1.31296		1.76354	4.95835	1.32748		2.19506	16.2994	0.198119		2.72944	5.48005	1.09426		1.00623	118.501	1.59511		10.4036
g
iFLU + Alum	iFLU + Alum CD4+ dep	iCoV2 + Alum	iCoV2 + Alum CD4+ dep
77.833	34.1642	833.898	169.237
58.9982	31.3162	238.1	72.8853
63.7962	33.4553	873.201	69.3033
108.868	52.5333	1143.91	122.687
47.5278	32.5688	455.492	30.5863
100.951	28.197	665.158	87.2309
103.474	34.8183	726.477	75.8068
84.2246	31.3075		117.659
[truncated: 2 more columns]

## Sheet: Supplementary Figure 1
a
Ccl11			Ccl24			Il4			Il5			Il13
PBS Mock	iCoV2 + Alum	iCoV2 + RIBI	PBS Mock	iCoV2 + Alum	iCoV2 + RIBI	PBS Mock	iCoV2 + Alum	iCoV2 + RIBI	PBS Mock	iCoV2 + Alum	iCoV2 + RIBI	PBS Mock	iCoV2 + Alum	iCoV2 + RIBI
1.01604	2.53809	1.02981	0.460146	3.06818	0.929208	1.18457	4.7326	0.900445	0.255278	4.04061	1.23944	1.33068	93.4256	3.63631
0.582412	15.6589	0.993599	2.13636	21.0893	0.870974	0.464629	14.3223	0.425607	0.0956828	15.6482	0.421254		562.553	0.573321
0.526585	7.77018	1.82905	1.01603	6.4824	1.99949	0.462381	10.5696	6.69563	0.131617	6.56851	0.869273		129.559	3.04592
	7.19365	0.181093		8.01811	14.7665		10.1966	2.5249		6.09131	0.374485		204.108	2.51484
	2.7322			1.22588			1.25879			4.3573			38.117
	12.5502			6.57853			3.69218			13.654			295.265
	16.9408			12.292			27.4558			13.3309			466.92
	2.23765			3.32434			1.14298			1.03984			6.39544
b
Ccl11			Ccl24			Il4			Il5			Il13
PBS Mock	iCoV2 + Alum	iCoV2 + RIBI	PBS Mock	iCoV2 + Alum	iCoV2 + RIBI	PBS Mock	iCoV2 + Alum	iCoV2 + RIBI	PBS Mock	iCoV2 + Alum	iCoV2 + RIBI	PBS Mock	iCoV2 + Alum	iCoV2 + RIBI
1.9979	3.95168	1.68747	1.23159	3.33228	0.940353	0.917848	6.19298	0.792406	0.51773	3.22906	0.508781	2.73274	96.7047	6.79394
0.279609	2.72274	1.95998	1.90224	1.08413	1.17956	0.293582	5.84712	3.00433	0.0916546	3.34507	2.02378	0.292413	57.7826	60.6328
	2.10299	1.66809		1.09644	0.889863		4.71425	1.26817		1.24315	0.704549		42.6209	13.957
	3.82616	1.12563		0.18653	0.913652		3.79524	1.23875		4.38646	1.06119		101.004	8.11811

## Sheet: Supplementary Figure 2
a
iFLU + Alum	iCoV2 + Alum	iCoV2 + RIBI
8.1	66.3	43.1
4.6	92.3	96.8
10.3	80.8	97.4
3	99.2	98.3
1.1	49	74.3
1	91	76.6
	74.7	27.4
	51.2	93.7
	74	68.4
	90.8	93.9
	51.9	43.6
	28.7	95.1
	89.8	75.1
	38.9	99.6
	51.9	53.3
	98.7	62.7
	34.9	62
	89.2	95.7
	24.2	49.1
	63	96.3
	63.1	73.2
	47.8	54.1
	83	66.6
	35.1	38
	58.9	97.5
	98.1	94.2
	99.8
	97.6
	68.4
	78.5
	85.2
	80.2
	99.7
	90.4
	95.5
	36.8
	73.6
	70.8
	23.7
b
iFLU + Alum	iCoV2 + Alum	iCoV2 + RIBI
5.7	60.6	34.7
1.6	80.1	86.3
4.9	60.3	94.3
8.6	97.7	97.2
6.2	27.1	31.9
4.7	92.2	69.8
	70.2	26.1
	39.4	91.3
	65.5	61.8
	82.8	87.7
	34	31.9
	28.7	89
	59.9	70.3
	37.4	99.3
	26.9	54.9
	97.4	49.5
	29.8	54.8
	84.3	93.5
	21.1	46.6
	53.3	92.5
	59.4	68
	45.4	38
	68.7	55.3
	26.6	30.4
	44.2	95.5
	79.9	70.5
	98.4
	69.2
	65.9
	60.9
	78.7
	75.6
	99.3
	87.2
	90.1
	32.9
	46.4
	61.1
	26.1
c
iFLU + Alum	iCoV2 + Alum	iCoV2 + RIBI
6.6	58.4	18.1
6.7	79.3	30.7
10.2	46.7	96.3
3.4	89.8	88.7
4.5	17.5	15.9
5.6	55.8	68.9
	50.6	16.3
	43.1	88
	59.6	52
	75	44.6
	34.5	20.4
	24.7	72.9
	62.4	33
	31.1	98.2
	12.7	25.7
	53.6	36.2
	25.7	37.9
	50.1	13.9
	19.4	20.5
	48	90.4
	27.1	59.6
	40.2	37.1
	60.7	52.7
	19.3	12.5
	41.1	71.3
	67	13.7
	89.5
	45.2
	64
	44.2
	57.6
	62.4
	96.7
	76
	79.8
	29.4
	48.1
	53.9
	13.8
d
iFLU + Alum	iCoV2 + Alum	iCoV2 + RIBI
1.4	58.7	23.9
7.4	81.9	80.8
10.1	61.1	26.3
8.6	91.9	89.4
1	29.1	31.3
1	77.6	65.5
	51.5	18.2
	46.7	83.4
	60.3	44.5
	58.7	90
	39.7	13.9
	27.2	97.8
	1	37.5
	36.6	98.7
	20.2	35.3
	87.1	42.2
	22.3	38.9
	67.8	78.5
	16.1	35.1
	45.3	89
	54.1	66.3
	35.4	33
	60.4	49.7
	15.6	17.4
	34.9	93.4
	94.9	60.1
	99.2
	64.3
	62.2
	44.6
	66.5
	63.6
	99
	72.4
	83.2
	24.4
	34.6
	52.9
	11
e
iFLU + Alum	iCoV2 + Alum	iCoV2 + RIBI
2.6	60	21.3
1	78.1	24.9
6.4	53.6	94.5
2.5	36.4	89.2
4.3	16.4	16.5
11.3	64.7	40.3
	75	24.4
	41.9	49.5
	54.3	22.1
	51.4	11.3
	26.2	25.4
	22.3	60.7
	4.6	18.2
	32.2	97.3
	12.4	29
	52.7	41.3
	32.7	42.4
	52.8	15
	21.1	24.5
	48.9	93.7
	11.4	48
	9.7	30.4
	64.6	55.1
	25.4	3.6
	24.4	73.4
	56.3	14.4
	74.7
	36.8
	24.6
	60.8
	67.4
	31.1
	97.6
	78.1
	82.5
	35.3
	21.2
	60.4
	26.5
f
iFLU + Alum	iCoV2 + Alum	iCoV2 + RIBI
7.3	31.3	16
11.3	34.2	7.6
14.1	1	29.8
11.8	51.1	5.6
7.7	1	26
12.1	1	29.9
	1	14
	2.9	4.6
	1	17.9
	10.5	4.2
	12.4	9.3
	1	17.8
	40.4	15.3
	12.6	41.2
	4.1	10.6
	1	1
	1.3	4.5
	1	8.8
	1	1
	1	41.8
	11.2	1
	10.3	4.4
	14	1
	1.6	2.1
	10.8	6.5
	35.7	1
	91.5
	1
	14
	1
	16.7
	14.4
	51.4
	1
	1
	15
	12
	14.7
	1.5
g
iFLU + Alum	iCoV2 + Alum	iCoV2 + RIBI
28.2	11.2	12.4
26.6	1	18.3
22.8	10.2	46.4
22	74.3	17.6
16.2	1	25.3
22.1	1	29.3
	1	26.2
	4.2	40.8
	1	16
	39.6	7.8
	21.8	16.1
	1	18.3
	55.3	10.5
	8.1	31.3
	2.1	12.9
	1	42.9
	8.4	1
	1	14.6
	5.2	1
	1	46.9
	4.2	1.5
	11	2.9
	26.4	3.3
	1	1
	15.7	16.1
	31.8	1
	93.6
	1
	7.8
	1
	22.5
	15.7
	83.3
	1
	6.1
	20.4
	23.1
	15.2
	18.3
h
iFLU + Alum	iCoV2 + Alum	iCoV2 + RIBI
3.1	35.4	9.8
11.2	1	7.4
17.9	1	3.5
18.7	71.6	1
10	1	24.1
12.8	1	26.4
	1	16.8
	1	1
	1	12.9
	1.9	5.1
	2.3	2.3
	1	8
	3.9	7.9
	16.4	27.7
	1	1
	1	1
	1	1
	1	1
	1	1
	1	35.2
	12.5	1
	1	1
	14.8	1
	1	1
	1	1
	23.9	1
	91.6
	1
	3.1
	1
	5.4
	5.5
	35.4
	3.3
	1
	3.1
	2.6
	7.7
	1
i
iFLU + Alum	iCoV2 + Alum	iCoV2 + RIBI
8.7	25.1	4
13.2	29.6	1.2
12.2	1	32.4
4.5	68	1
1	1	20.5
8.5	1	10.3
	1	8.3
	1	1
	1	12.7
	6.1	1.8
	9.1	5.7
	1	12.3
	49	7
	10.7	1
	1	1
	1	1
	1	2.8
	1	1
	1	1
	1	27
	5.3	1
	5.7	1
	8.5	1
	1	1
	5.9	1
	26.1	1
	55.4
	1
	2.7
	1
	5.2
	2.2
	32.8
	1
	1.6
	11.7
	7.3
	1.2
	1.7
j
iFLU + Alum	iCoV2 + Alum	iCoV2 + RIBI
8.2	42.2	1
12.2	59.6	3.4
8.1	15.6	14.1
3.7	29.4	1
3.2	1	16.7
1.5	1.4	22.1
	1	6
	1	1
	1	1
	22.9	5.3
	16.5	22.4
	1	26.9
	1	7.2
	11	20.9
	1	21.8
	1	6.6
	1	10.7
	1	15.1
	1	11.7
	1	63.2
	1	1
	1	1
	1	1
	1	1
	3.7	3.8
	28.3	1
	30.1
	1
	2
	1
	30
	20.2
	48.3
	15.9
	25.3
	1.5
	13
	17.4
	12.5

## Sheet: Supplementary Figure 3
a
PBS Mock	iCoV2 + Alum	iCoV2 + RIBI
40	40	2203
40	40	4699
40	137	11304
40	277	6745
40	80	174
40	404	740
	2588	3903
	2480	96
	792	329
		287
b
	Mock-vaccinated				iCoV2 + Alum				iCoV2 + RIBI
0 DPI	100	100	100	100	100	100	100	100	100	100	100	100
1 DPI	104.6	102	101.3	101.7	100.9	100	103.2	99.3	103.2	98.2	100.4	101.7
2 DPI	95.8	93.3	94.1	93	96.6	99.6	94.7	92.8	92.3	90.7	92.9	101.3
3 DPI	89.5	86.7		86	101.3	102.6	96.4	91.4	97.7	95.1	98.2	103
4 DPI	83.6	82.7		82.1	102.1	100	98.4	94.1	99.5	97.3	100.9	101.3
5 DPI		77.3		77.7	103.8	102.6	102	95.9	100.5	99.1	101.3	103
Comparison		p-value
1 DPI
Mock-vaccinated vs. iCoV2 + Alum		0.676
Mock-vaccinated vs. iCoV2 + RIBI		0.6844
iCoV2 + Alum vs. iCoV2 + RIBI		0.9999
2 DPI
Mock-vaccinated vs. iCoV2 + Alum		0.5652
Mock-vaccinated vs. iCoV2 + RIBI		0.9898
iCoV2 + Alum vs. iCoV2 + RIBI		0.6505
3 DPI
Mock-vaccinated vs. iCoV2 + Alum		<0.0001
Mock-vaccinated vs. iCoV2 + RIBI		<0.0001
iCoV2 + Alum vs. iCoV2 + RIBI		0.9471
4 DPI
Mock-vaccinated vs. iCoV2 + Alum		<0.0001
Mock-vaccinated vs. iCoV2 + RIBI		<0.0001
iCoV2 + Alum vs. iCoV2 + RIBI		0.8202
5 DPI
Mock-vaccinated vs. iCoV2 + Alum		<0.0001
Mock-vaccinated vs. iCoV2 + RIBI		<0.0001
iCoV2 + Alum vs. iCoV2 + RIBI		0.9984
c	CS = clinical score
	iFLU + Alum						iCoV2 + Alum						iCoV2 + RIBI
	CS 0	CS 1	CS 2	CS 3	CS 4	CS 5	CS 0	CS 1	CS 2	CS 3	CS 4	CS 5	CS 0	CS 1	CS 2	CS 3	CS 4	CS 5
0 DPI	100	0	0	0	0	0	100	0	0	0	0	0	100	0	0	0	0	0
1 DPI	100	0	0	0	0	0	100	0	0	0	0	0	100	0	0	0	0	0
2 DPI	0	50	50	0	0	0	25	75	0	0	0	0	100	0	0	0	0	0
3 DPI	0	0	50	25	0	25	50	50	0	0	0	0	100	0	0	0	0	0
4 DPI	0	0	25	50	0	25	100	0	0	0	0	0	100	0	0	0	0	0
5 DPI	0	0	0	25	25	50	100	0	0	0	0	0	100	0	0	0	0	0
d
PBS Mock	iCoV2 + Alum	iCoV2 + RIBI
4.77815	0.79588	0.79588
4.03743	0.79588	0.79588
	0.79588	0.79588
	0.79588	0.79588
e
PBS Mock	iCoV2 + Alum	iCoV2 + RIBI
0.6867	0.3867	0.14
0.6867	0.48	0.3033
	0.23	0.2333
	0.3233	0.14
f
PBS Mock	iCoV2 + Alum	iCoV2 + RIBI
2.67	2.33	1
3	2	1.67
	1.33	1.67
	1.67	1
h
PBS Mock	iCoV2 + Alum	iCoV2 + RIBI
35.37	111.46	11.31
24.86	165.58	26.14
	34.75	79.42
	148.32	7.1

## Sheet: Supplementary Figure 4
a
	iFLU + Alum																						iCoV2 + Alum																					iCoV2 + RIBI
0 DPI	100	100	100	100	100	100	100	100	100	100	100	100	100	100	100	100	100	100	100	100	100	100	100	100	100	100	100	100	100	100	100	100	100	100	100	100	100	100	100	100	100	100	100	100	100	100	100	100	100
1 DPI	100.9	104.7	97.5	101	100	101.5	97.1	98.4	99	100	100	101.1	98.2	97.5	95.7	98.2	101.3	100	95.4	101.7	98.9	95.6	96	97.1	102.6	105.6	102.9	95.3	100	98.9	108.6	109.4	114	106.4	98.6	95.4	99.1	102.1	96.2	100	101	104.5	104.3	100.5	101	98.4	102.6	102	101.1
2 DPI	100	106.7	99.5	99.5	101.6	104	99	99.5	102	105.7	108.9	103.2	98.6	99	93.4	97.8	100	98.2	100	106.8	106.3	104.9	95.5	99	102.6	103.9	102.9	100.5	101.9	100	112.9	116.4	115.9	113.5	98.6	94.4	97.7	100	97.8	102.3	101.5	104	103.7	100	100.5	99.5	102.1	103.5	100.5
3 DPI													98.2	99.5	95.3	99.1	99.1	100	98.5	105.1	107.4	102.9													100	97	95.8	100	101.6	100	103.6	105.5	102.1
4 DPI													98.2	101.5	96.2	99.1	99.6	104.6	99	108.5	110.6	105.9													101.4	98.5	97.2	102.1	101.6	100.9	103.6	106.5	105.9
5 DPI													99.5	102	97.6	98.7	100	101.4	99.5	109	110.6	104.4													100.9	99	99.1	106.3	102.7	101.9	103.6	107.5	102.7
Comparison		p-value
1 DPI
iFLU + Alum vs. iCoV2 + Alum		0.0422
iFLU + Alum vs. iCoV2 + RIBI		0.7655
iCoV2 + Alum vs. iCoV2 + RIBI		0.3978
2 DPI
iFLU + Alum vs. iCoV2 + Alum		0.3178
iFLU + Alum vs. iCoV2 + RIBI		0.5908
iCoV2 + Alum vs. iCoV2 + RIBI		0.0807
3 DPI
iFLU + Alum vs. iCoV2 + Alum		0.9972
iFLU + Alum vs. iCoV2 + RIBI		0.9981
iCoV2 + Alum vs. iCoV2 + RIBI		0.9927
4 DPI
iFLU + Alum vs. iCoV2 + Alum		0.9729
iFLU + Alum vs. iCoV2 + RIBI		0.9385
iCoV2 + Alum vs. iCoV2 + RIBI		0.9878
5 DPI
iFLU + Alum vs. iCoV2 + Alum		0.9714
iFLU + Alum vs. iCoV2 + RIBI		0.7226
iCoV2 + Alum vs. iCoV2 + RIBI		0.6131
b	CS = clinical score
	iFLU + Alum						iCoV2 + Alum						iCoV2 + RIBI
	CS 0	CS 1	CS 2	CS 3	CS 4	CS 5	CS 0	CS 1	CS 2	CS 3	CS 4	CS 5	CS 0	CS 1	CS 2	CS 3	CS 4	CS 5
0 DPI	100	0	0	0	0	0	100	0	0	0	0	0	100	0	0	0	0	0
1 DPI	100	0	0	0	0	0	100	0	0	0	0	0	100	0	0	0	0	0
2 DPI	100	0	0	0	0	0	90.48	9.52	0	0	0	0	90.91	9.09	0	0	0	0
3 DPI	100	0	0	0	0	0	55.56	44.44	0	0	0	0	80	20	0	0	0	0
4 DPI	90	10	0	0	0	0	55.56	44.44	0	0	0	0	80	20	0	0	0	0
5 DPI	100	0	0	0	0	0	77.78	22.22	0	0	0	0	80	20	0	0	0	0
[truncated: 5 more columns]

[truncated: 5 more sheets: Supplementary Figure 5, Supplementary Figure 6, Supplementary Figure 7, Supplementary Figure 9, RNA Sequencing]
